# Supplementary material for: Effects of Structured Physical Activity on Motor Fitness in Preschool Children
Source: Children (Basel). 2024 Apr 5;11(4):433. doi: 10.3390/children11040433 (PMC11049180; doi:10.3390/children11040433)
Supplement: Supplementary file 1 [file children-11-00433-s001.zip]

Archive with 1 entries (1 files):
- children-2926789-supplementary.xlsx
