# Supplementary material for: Effects of Structured Physical Activity on Motor Fitness in Preschool Children
Source: Children (Basel). 2024 Apr 5;11(4):433. doi: 10.3390/children11040433 (PMC11049180; doi:10.3390/children11040433)
Supplement: Supplementary file 1 [file children-11-00433-s001.zip › children-2926789-supplementary.xlsx]

## Sheet: List1
Group	SLJ_pre	FLA_pre	SUP_pre	PTT_pre	AGI_pre	OCB_pre	SLJ_post	FLA_post	SUP_post	PTT_post	AGI_post	OCB_post
0	100	14.49	8	21	9	17.73	80	18.33	18	24	7.99	15.53
0	90	14.5	17	20	10.74	28.74	75	8.37	8	23	6.72	18.13
0	100	23.484	1	12	6.98	14.98	120	32	3	17	6.02	11.62
0	70	8.77	0	7	10.01	30.01	70	3.87	3	22	9.02	21.11
0	80	33.09	9	22	17.6	36.84	80	13.86	1	22	8.05	26.51
0	100	21.34	6	13	12.85	14.82	90	28.92	0	23	8.5	8.62
0	110	29.04	9	20	12.19	10.86	130	23	11	28	5.68	6.84
0	90	1.47	16	16	8.8	30.9	110	19.37	8	26	7.09	19.87
0	150	37.18	16	20	15.27	21.47	120	32.09	20	28	6.02	13.21
0	70	9.22	4	19	8.64	27.58	90	30	1	27	7.25	22.39
0	70	11.16	6	16	9.27	35.41	80	33	0	22	8	32.63
0	100	34	13	18	9.77	27.86	110	35.98	9	31	6.02	14.38
0	110	23.98	30	22	8	42.1	130	23	7	29	8.06	23.52
0	100	15.64	6	12	19.86	33.77	90	8.77	0	18	8.41	26.64
0	100	29.8	7	17	9.2	32.02	120	29.87	5	22	5.79	20.65
0	100	4.5	4	18	19.04	33.74	90	15.39	0	31	9	18.28
0	85	22	5	18	9.54	32.49	90	18	1	22	8.07	21.08
0	130	34	30	25	6.97	12.1	140	26.78	24	27	6.3	17.05
0	110	7.6	8	20	7.8	14.06	110	33.6	13	22	7.4	9.81
0	105	6.5	10	21	7.6	29.8	110	12.3	5	24	6.1	19.2
0	120	37.5	10	23	8.3	23.4	160	29.1	13	28	6.75	15.27
0	90	20.15	17	20	9.04	25.74	100	16	8	26	7.73	15.48
0	80	9.6	3	17	8.7	43.09	90	28.8	6	17	9	42.72
0	80	16	0	16	9.76	22.59	90	25	3	21	7.17	21.82
0	70	1.8	8	20	7.1	25.07	90	4.3	12	20	7.6	23.61
0	100	2.4	14	18	7.9	28.7	110	21.01	16	19	6.17	27.69
0	40	9	0	12	12.3	41.12	60	11.11	0	14	13.4	39.553
0	85	16.08	14	20	12.9	31.03	90	19.87	16	18	11.7	24.72
1	50	14.1	10	17	9.31	18.31	50	16.82	8	18	9.5	17.51
1	40	38.28	6	24	8.86	15.07	50	29.31	2	20	7.72	16.71
1	110	18.9	6	24	6.44	12.1	95	19.22	4	21	7.08	13.11
1	130	14.4	4	18	8.5	11.99	110	16.11	5	17	7.92	12.82
1	80	14.9	4	18	6.75	11.91	80	20.12	2	16	7.12	13.13
1	90	10.47	3	21	7.26	15.4	90	10.01	4	22	8.01	16.11
1	50	3	5	11	10	12	50	4.12	6	10	11.11	13.08
1	100	8	5	10	11	18	100	9.2	4	13	12.12	19.09
1	60	33.13	11	16	10.36	20.17	70	23.13	11	14	12.66	21.77
1	100	6	10	23	7	30.56	100	7.58	11	21	8.7	27.32
1	100	3.33	6	16	10.54	20.7	100	13.33	4	18	11.23	21.71
1	100	7	8	17	7	14.76	100	8.12	9	18	8.23	16.23
1	90	22.7	2	18	8.4	19.25	110	23.11	4	20	7.77	20.11
1	100	12.89	3	12	7.67	18.88	100	13.89	3	14	7.97	19.88
1	90	14.22	4	11	8.45	19.09	90	16.22	3	10	9.45	19.89
1	100	15.2	2	17	8.98	19.43	100	16.2	2	18	9.98	19.89
1	90	10.45	2	12	9.87	18.56	95	14.45	1	14	9.67	19.56
1	90	12.34	2	14	10.12	16.89	90	13.34	1	12	11.12	16.39
1	100	11.56	3	12	9.69	19.09	105	10.56	3	14	9.99	19.39
1	95	23.09	7	19	8.9	18.45	100	20.09	4	17	8.7	17.45
1	100	15.76	1	17	8.34	18.78	110	15.56	2	15	8.04	18.66
1	100	19.01	0	16	8.23	16.09	100	19.1	0	14	8.33	17.09
1	90	10.9	0	15	9.9	19.76	95	6.9	0	14	12.9	20.76
1	90	9.09	2	20	9.76	18.34	85	8.89	2	17	11.76	19.55
1	90	12.22	3	21	10.12	17.89	90	9.52	2	20	11.33	16.99
